# Supplementary material for: DNA Methylation Panels for the Differentiation of Lung and Gastric Adenocarcinomas from Other Common Primary Adenocarcinomas
Source: Cancers (Basel). 2024 Nov 29;16(23):4000. doi: 10.3390/cancers16234000 (PMC11640184; doi:10.3390/cancers16234000)
Supplement: Supplementary file 1 [file cancers-16-04000-s001.zip]

Archive with 1 entries (1 files):
- cancers-3293406-supplementary.pdf
